# Supplementary material for: Suprarenal Masses in Very Young Infants: Is It Safe to Watch and Wait? Report of a SIOPEN Observational Study Results
Source: Cancers (Basel). 2022 Aug 19;14(16):4007. doi: 10.3390/cancers14164007 (PMC9406882; doi:10.3390/cancers14164007)
Supplement: Supplementary file 1 [file cancers-14-04007-s001.zip]

Archive with 1 entries (1 files):
- cancers-1846310-supplementary.pdf
